# Supplementary material for: Evolution of a truncated nucleocapsid protein enhances SARS-CoV-2 fitness by suppressing antiviral responses
Source: PLoS Biol. 2026 Apr 1;24(4):e3003646. doi: 10.1371/journal.pbio.3003646 (PMC13043052; doi:10.1371/journal.pbio.3003646)
Supplement: S1 Data — (S1_Data.XLSX) [file pbio.3003646.s007.xlsx]

## Sheet: Figure 1
Figure 1G
N*M210 densitometry
	TO-1	Alpha	Beta	Gamma	Delta
n=1	0.0738222	0.346886	0.0986482	0.430582	0.168054
n=2	0.14366	0.393964	0.187959	0.42808	0.100454
Figure 1I
N*M210 densitometry
	TO-1	Omicron
n=1	0.0472092	0.247283
n=2	0.0546699	0.233867

## Sheet: Figure 2 
	Figure 2D
	N*M210 densitometry
		WT	KR+TRS	KR-TRS	M210I
		0.0441149	0.138571	0.061546	0.00635434
	Figure 2F
	rSARS2 comp assay	hpi	WT			KR+TRS
	A549-ACE2	0	50	50	50	50	50	50
		24	39.4	47.5	38.2	60.6	52.5	61.8
		48	29.9	35.2	35.6	70.1	64.8	64.4
	Figure 2G
	rSARS2 comp assay	hpi	KR-TRS			KR+TRS
	A549-ACE2	0	50	50	50	50	50	50
		24	38.2	40.7	37.7	61.8	59.3	62.3
		48	32.8	36.4	34.1	67.2	63.6	65.9
	Figure 2H
	rSARS2 comp assay	hpi	WT			M210I
	A549-ACE2	0	50	50	50	50	50	50
		24	53.9	44.9	54.7	46.1	55.1	45.3
		48	50.4	51.5	56.4	49.6	48.5	43.6
	Figure 2I
	rSARS2 comp assay	hpi	WT						KR+TRS
	HUVEC-ACE2	0	50	50	50	50	50	50	50	50	50	50	50	50
		24	26.74	26.35	34.62	77.1	65.4	40.3	73.26	73.65	65.38	22.9	34.6	59.7
		48	14.14	21.03	15.49	64.9	63.3	43.4	85.86	78.97	84.51	35.1	36.7	56.6
		72	12.3	15.65	12.3	10.2	48.6	8.4	87.7	84.35	87.7	89.8	51.4	91.6
	Figure 2J
	rSARS2 comp assay	hpi	KR+TRS						KR-TRS
	HUVEC-ACE2	0	50	50	50	50	50	50	50	50	50	50	50	50
		24	65.1	1.7	48.8	65.16	60.71	57.89	34.9	98.3	51.2	34.84	39.29	42.11
		48	27.2	44.4	75.1	65.62	61.72	72.59	72.8	55.6	24.9	34.38	38.28	27.41
		72	86.8	61.7	45.1	71.25	69.37	67.82	13.2	38.3	54.9	28.75	30.63	32.18
	Figure 2K
	rSARS2 comp assay	hpi	WT						M210I
	HUVEC-ACE2	0	50	50	50	50	50	50	50	50	50	50	50	50
		24	56	100	70.9	48.38	34.7	34.19	44	0	29.1	51.62	65.3	65.81
		48	54.8	87.5	96.1	36.49	18.97	44.54	45.2	12.5	3.9	63.51	81.03	55.46
		72	100	45.7	27.1	47.7	20.88	23.04	0	54.3	72.9	52.3	79.12	76.96
	Figure 2L
	rSARS2 comp assay	hpi	WT						KR-TRS
	HEK293A-ACE2	0	50	50	50	50	50	50	50	50	50	50	50	50
		24	51.71	54.65	57.22	52.43	52.53	63.96	48.29	45.35	42.78	47.57	47.47	36.04
		48	56.2	59.28	64.43	48.34	53.28	53.95	43.8	40.72	35.57	51.66	46.72	46.05
		72	57.06	47.51	64.04	45.2	43.95	72.5	42.94	52.49	35.96	54.8	56.05	27.5
	Figure 2M
	rSARS2 comp assay	dpi	KR+TRS					KR-TRS
	K18-ACE mice	0	50	50	50	50	50	50	50	50	50	50
	nd = no viral titer detected, therefore replicate was removed	1	72.65	nd	74.45	76.23	75.24	27.35	nd	25.55	23.77	24.76
		3	79.28	72.17	74.82	70.06	73.59	20.72	27.83	25.18	29.94	26.41

## Sheet: Figure 3
	Figure 3B
	Densitomoetry following poly IC pull down	NFL	N*M210	N*M210-∆dsRBM
	n=1	0.334467	1.18498	0.00175243
	n=2	0.0136525	0.928	0.0037775
	n=3	0.163278	1.13386	0.00741295
	Figure 3D
	Co-loc analysis of N/N* with dsRNA	N*M210	N*M210-∆dsRBM	NFL
	n=1	0.38162	0.0370918	0.0717802
		0.579301	0.0445736	0.135776
		0.337748	0.0395426	0.0887084
		0.360535	0	0.046003
		0.0356224	0.0238278	0.0254764
		0.565828	0.00072833	0.149593
		0.736209	0.0518807	0.0186935
		0.502005	0.00669792	0.0771843
		0.10293	0.0190951	0.242377
		0.307038	0.0449402	0.0778951
		0.553326	0.0348071	0.273183
		0.0335428	0.0173386	0.0376991
		0.48257	0.019124	0.483254
		0.244898	0.122257	0.0473083
		0.301389	0	0.0282817
		0.339866	0	0.0108775
		0.0621581	0	0.0721703
		0.418142	0.0111524	0.0976854
		0.342704	0.0457296	0.045675
		0.491866	0.00886918	0.072343
		0.594573	0.049092	0.217275
	n=2	0.471884	0.00055091	0
		0.62069	0.0030412	0.00135512
		0.705128	0.00130405	0.116384
		0.533628	0	0.042888
		0.690141	0	0.097261
		0	0	0.0246975
		0.346999	0.00165063	0
		0	0.0030303	0.00059101
		0.27157	0.0066686	0.00471296
		0.00831486	0.00025584	0.208064
		0.466561	0.00020959	0.0047654
		0	0	0.09
		0.0015676	0.00450067	0.0179196
		0.735537	0	0.0105987
		0.487728	0	0.0233986
		0.0135974	0.00021228	0
		0.477148	0	0.0154867
		0.0188162	0.00043777	0.00735579
	n=3	0.26275	0.00089019	0.0596313
		0.364625	0.00892674	0.005247
		0.00132569	0.00837466	0.0955434
		0	0.0126767	0.00048638
		0.424828	0.0096921	0.0308912
		0.147772	0.00035464	0.20857
		0.188825	0.0002736	0.0116857
		0.0265869	0.00738722	0.0542744
		0	0.0124444	0.101575
		0.308329	0	0.00737683
		0.156615	0.018652	0.00485614
		0.220504	0.0205207	0.00043868
		0.271462	0.00531553	0.0318496
		0.297685	0.00689771	0.00378551
		0.494186	0.0145982	0.0159084
		0.474359	0.0131807	0.00798874
		0.416562	0.0233013	0
		0.283992	0	0
	Figure 3F
	Co-loc analysis of N/N* with duplexed RNA
	n=1	NFL	N*M210
		0.00348815	0
		0.00269171	0
		0	0
		0	0.00064441
		0	0.00073957
		0	0
		0	0
		1.0138e-05	0
		0.00081796	0.0035631
		0	0
		0.0287356	0.00118483
		0	0.0071599
		0.00074906	0
		0	0
		0	0
		0.00810937	0
		0.00517647	0
		0.0133055	0.00116026
		0.00615484	0.00012723
		0	0.00502513
	n=2	0.00166738	0.00166738
		0.00423706	0.00423706
		0.00222099	0.00222099
		0	0
		0.00314609	0.00314609
		0.00377437	0.00377437
		0	0
		0	0
		0.00221361	0.00221361
		8.4495e-05	8.4495e-05
		0.00345712	0.00345712
		0	0
		0.0380435	0.0380435
		0	0
		0.0193839	0.0193839
		0	0
		0	0
		0.00028811	0.00028811
		0.00739645	0.00739645
		0	0
	n=3	0	0.00208768
		0.00197655	0
		0.00658594	0.266968
		0	0.00163658
		0.00641131	0.0290818
		0.00300801	0.15942
		0.0020184	0.00364964
		0	0.0588235
		0	0.0033741
		0	0.00734343
		0.00174222	0
		0	0.00561494
		0	0.00578679
		0	0
		0	0
		0.00187292	0.00809465
		0	0.0143996
		0	0.00741209
		0	0.0607083
		0	0.00631769
	Figure 3G
	Co-loc analysis of N/N* with duplexed RNA
	n=1	NFL	N*M210
		0.00136346	0
		0.00208696	0.44
		0	0.691489
		0.001451	0.89415
		0.00183486	0.720297
		0.00957377	0.693798
		0	0.0923062
		0.0127591	0.023622
		0.00116661	0.0598483
		0.547619	0.0517306
		0.00145138	0.83299
		0.00711744	0.630476
		0.0159091	0.182927
		0	0.488665
		0	0.975962
		0	0.742857
		0.00153894	0.81
		0.0267649	0.558621
		0	0.988506
		0.0475019	0.615672
	n=2	0.00694444	0.00150814
		0.00161028	0.585366
		0	0.00206605
		0.000676	0.00633833
		0.00767327	0.00925926
		0.0357143	0.0080591
		0.00029884	0.00209622
		0.00100503	0
		0.0101981	0
		0	0.085213
		0.00175247	0.00268616
		0.00978442	0.0625
		0.00442887	0.00809139
		0.0077335	0.0101351
		0	0.00574287
		0	0.672131
		0	0.0071066
		0.00275896	0
		0	0
		0.0909091	0.0196138
	n=3	0	0.450216
		0.235294	0.54386
		0	0.295775
		0	0.0117528
		0.0003034	0.0041721
		0.00883669	0.242521
		0	0.0821918
		0.00328312	0.0349501
		0.00155092	0.470032
		0.00019792	0.0684352
		0	0.0228916
		0.00341854	0.0108579
		0.00898694	0.328032
		0.00358141	0.0989636
		0.0277392	0.048043
		0.263473	0.01221
		0.0497703	0.0170209
		0.0099631	0
		0.0627803	0.0884413
		0.00742903	0.0171424

## Sheet: Figure 4
Figure 4E
Colocalization of N with dsRNA
	NFL	NFL:N*M210 (8:1)	NFL:N*M210 (2:1)
n=1	0	0.160691	0.901905
	0.0670588	0.227348	0.960292
	0.00152293	0.00514838	0
	0.00499675	0.0344799	0.533583
	0.0747051	0.0206784	0.591404
	0.0115815	0.147078	0.969697
	0.0341304	0.0129447	0.577989
	0.129945	0.0308065	0.948393
	0.0546331	0.0192243	0.950952
	0	0.368463	0.289855
	0.0172987	0.669405	0.704494
	0.00648298	0.637688	0.592676
	0.252832	0	0.0531231
	0.205098	0.0376249	0.608213
	0.299058	0.100983	0.851928
	0.017894	0	0.00105764
	0.018069	0.0228405	0.0663208
	0.0268456	0.00678955	0
	0.0639948	0.137474	0.1548
	0.00130037	0.599626	0.00423903
	0.00126973	0.016325	0.697561
	0.016682	0.00846793	0.0377825
	0.175888	0.0167748	0.0151623
	0.0536619	0.0193126	0.0314178
	0.0517178	0.755864	0.109633
	0.0273912	0.00119781	0.0199193
	0	0.0473531	0.393244
	0.00152749	0	0.00314685
	0.0132072	0.0252708	0.0519084
	1	0.439476	0.940206
	0.0152429	0	0.799427
	0.0162182	0.0106391	0.00317168
	0	0.717193	0.0884017
	0.116505	0.451815	0.428348
	0.397549	0.0113972	0.0163799
	0.280027	0.0111156	0.0354202
	0.447136	0.00771645	0.65287
n=2	0.00787171	0.119658	0.387255
	0.983294	0	0.0429362
	0	0.0158167	0.246456
	0	0.521511	0.685312
	0.00295768	0.0954724	0.529052
	0.141791	0.0456394	0.203528
	0.0269122	0.00942933	0.709951
	0	0.0607866	0.0938413
	0.0513277	0	0.140955
	0.350781	0.450243	0.49327
	0	0.0875258	0.334693
	0.00251279	0.0996622	0.140203
	0.121101	0	0.372957
	0	0.279295	0.101784
	0	0.141931	0.543593
	0.118604	0.179444	0.269307
	0	0.0966387	0.400983
	0	0.00558063	0.440358
	0.840348	0.120323	0.0926829
	0.00050513	0	0.420395
n=3	0.652	0.596026	0
	0.0422297	0.0438163	0.108534
	0.185185	0.430195	0
	0.185761	0.385987	0.0452006
	0.0510204	0.568393	0.473545
	0.311688	0.0157993	0.529297
	0.00866694	0.0560173	0.227603
	0	0.133808	0.0875486
	0.078563	0.12539	0.0264901
	0.244541	0	0.117988
	0	0.427203	0.0125428
	0.0793184	0.0137769	0
	0.20276	0.502851	0.0995129
	0.544467	0.454212	0.144518
	0.235885	0.105112	0.113729
	0.65736	0.554764	0.400549
	0.0695212	0.62953	0.0257059
	0.637324	0.611807	0.0455882
	0.87234	0.460019	0.393176
	0.0382084	0.60107	0.350312
	0.26865	0.635685	0.128931
	0.619377	0.550661	0.104
	0.117707	0.0770833	0.0363825
	0.250344	0.22576	0.166877
	0	0.449566	0.0805369
	0.428105	0.580275	0.13548
	0.87822	0.680908	0.257439
	0.62844	0.602897	0.258806
	0	0.26087	0.149192
	0.0239401	0.575358	0
	0.0197802	0.510059	0.186321
	0	0.616279	0.503546
	0.0904724	0.527163	0.072402
	0.326437	0.601562	0.529817
	0.373752	0.455507	0.179763
	0.17089	0.405945	0.535644
	0.108756	0.504233	0.38359
	0.0744439	0.574561	0.528846
	0.123268	0.311634	0.644068
	0	0.873343	0.304754
	0	0	0

## Sheet: Figure 5
	Figure 5B
	pIRF3/IRF3 densitometry following polyI:C
		EV	NFL	N*M210
	n=1	1	0.0358403	0.397867
	n=2	1	0.397634	0.243619
	n=3	1	0.409914	0.316662
	n=4	1	0.474649	0.511784
	Figure 5C
	pPKR/PKR densitometry following polyI:C	EV	NFL	N*M210
	n=1	1	0.0105707	0.219839
	n=2	1	0.00158612	0.0195639
	n=3	1	0.658918	0.277031
		1	0.302347	0.314046
	Figure 5D
	Relative IFNb mRNA following polyI:C	EV	NFL	N*M210
	n=1	1	0.415764	0.265453
	n=2	1	0.312441	0.518336
	n=3	1	0.250574	0.090572
	Figure 5F
	pIRF3/IRF3 densitometry following polyI:C	EV	N*M210	N*M210-∆dsRBM
	n=1	1	0.238139	0.832189
	n=2	1	0.378737	1.33553
	n=3	1	0.505171	0.94763
	Figure 5G
	pPKR/PKR densitometry following polyI:C	EV	N*M210	N*M210-∆dsRBM
	n=1	1	0.0723227	0.753661
	n=2	1	0.31222	2.00537
	n=3	1	0.453593	0.806648
	Figure 5H
	Relative IFNb mRNA following polyI:C	EV	N*M210	N*M210-ΔdsRBM
	n=1	1	0.0692335	0.236296
	n=2	1	0.273964	0.926535
	n=3	1	0.372579	0.551949
	Figure 5M
	pPKR/PKR densitometry following rSARS2 infection	Mock	KR+TRS	KR-TRS
	n=1	1	1.51988	3.30745
	n=2	1	4.23293	7.1692
	n=3	1	3.50846	3.9995
	n=4	1	2.82389	59.946
	n=5	1	2.07072	3.29388
	Figure 5N
	Relative IFNb mRNA following rSARS2 infection	KR+TRS	KR-TRS
	n=1	1	2.12177
	n=2	1	1.99552
	n=3	1	3.66218
	n=4	1	2.50362
	n=5	1	2.01513
	Figure 5O
		hpi	KR+TRS			KR-TRS
	Competition assay in veroE6 cells	0	50	50	50	50	50	50
		24	62.94	69.1	65.34	37.06	30.9	34.66
		48	71.39	71.12	70.72	28.61	28.88	29.28
		72	70.72	70.18	72.98	29.28	29.82	27.02

## Sheet: Figure 6
	Figure 6B											Figure 6E							Figure 6F							Figure 6G							Figure 6J
	G3BP1 foci (RLB) quantification											Line histogram of co-localization							Line histogram of co-localization							Line histogram of co-localization							G3BP1 foci (SG) quantification
		EV	NFL	NFL-∆dsRBM	N*M210	N*M210-∆dsRBM							Distance	FLAG	TIAR	dsRNA				Distance	FLAG	TIAR	dsRNA				Distance	FLAG	TIAR	dsRNA				EV	NFL	NFL-∆dsRBM	N*M210	N*M210-∆dsRBM
	n=1	6	0	0	0	0							0	45	42	3				0	160	63	67				0	80	73	116			n=1	1	0	8	11	9
		0	0	0	0	0							71.2977	56	27	21				70.599	171	45	165				71.032	119	51	148				5	0	9	8	11
		0	0	0	0	0							142.595	56	27	21				141.198	126	68	144				142.064	126	165	150				0	13	10	2	13
		0	0	0	0	0							213.893	59	61	35				211.797	99	5	38				213.096	154	183	95				5	6	12	22	9
		5	0	0	0	0							285.191	100	187	2				282.396	195	56	249				284.128	104	48	44				6	6	18	0	11
		8	0	2	0	0							356.489	116	739	33				352.995	134	7	172				355.16	74	150	78				12	10	16	18	16
		5	0	0	0	1							427.786	116	739	33				423.594	134	7	172				426.192	170	106	56				13	9	3	2	13
		10	0	0	0	0							499.084	55	1392	8				494.193	83	7	218				497.224	418	67	191				7	0	7	6	14
		0	0	0	0	1							570.382	117	1850	31				564.792	188	74	263				568.256	1297	82	145				9	10	9	13	24
		7	0	5	0	0							641.679	117	1850	31				635.391	302	55	820				639.288	1888	84	102				18	9	6	16	12
		3	0	0	0	1							712.977	119	1852	13				705.99	584	211	2356				710.32	2166	193	218				18	1	16	18	13
		0	0	0	0	0							784.275	59	1210	41				776.589	393	7	2644				781.352	1586	154	80				37	17	13	8	3
		4	0	8	0	0							855.573	59	1210	41				847.188	685	173	2947				852.384	1095	38	102				9	0	10	4	4
		2	0	7	0	0							926.87	86	557	4				917.787	625	41	1908				923.416	695	72	9				15	12	8	16	16
		0	0	4	0	0							998.168	68	291	12				988.385	261	63	2040				994.448	576	148	3				18	5	5	6	17
		10	0	4	0	0							1069.47	40	35	9				1058.98	377	203	595				1065.48	444	45	37				10	4	1	6	20
		0	1	0	0	0							1140.76	40	35	9				1129.58	346	62	270				1136.51	292	57	71				13	3	18	14	14
		7	0	2	0	0							1212.06	19	30	3				1200.18	188	65	78				1207.54	115	136	49				17	8	8	6	18
		0	0	2	3	0							1283.36	33	101	5				1270.78	195	172	19				1278.58	80	35	23				20	5	18	4	1
		2	0	5	0	0							1354.66	33	101	5				1341.38	250	66	0				1349.61	100	128	135				4	6	15	1	16
		0	0	0	2	0							1425.95	19	60	5				1411.98	330	17	5				1420.64	30	142	96				0	12	8	2	11
		6	0	1	0	10							1497.25	11	41	2				1482.58	135	23	5				1491.67	52	84	63				26	9	31	3	20
		0	0	0	0	0							1568.55	30	47	4				1553.18	141	6	2				1562.7	21	120	117				9	7	16	11	9
		0	0	2	0	0							1639.85	30	47	4				1623.78	192	27	52				1633.74	24	41	82				30	4	4	20	19
		2	0	5	0	0							1711.14	26	61	2				1694.38	118	72	95				1704.77	12	59	61				16	7	19	0	23
		0	0	0	0	0							1782.44	11	6	4				1764.97	118	72	95				1775.8	30	16	15				21	14	12	4	1
		0	0	5	0	2							1853.74	11	6	4				1835.57	50	8	19				1846.83	33	85	4				13	10	10	2	14
		0	0	0	0	0							1925.04	24	51	32				1906.17	39	13	44				1917.86	14	36	4				3	5	0	9	18
		2	0	0	0	0							1996.34	14	61	2				1976.77	108	40	26				1988.9	11	39	25				14	4	9	0	10
		0	0	1	0	1							2067.63	36	8	43				2047.37	124	88	21				2059.93	12	54	3				8	11	8	20	18
		6	0	1	0	8							2138.93	36	8	43				2117.97	124	88	21				2130.96	15	11	3				6	16	1	9	9
		3	0	5	0	0							2210.23	35	14	7				2188.57	105	48	22				2201.99	44	103	5				19	10	13	16	8
		0	0	0	0	0							2281.53	27	6	39				2259.17	157	22	43				2273.02	33	15	4				15	7	12	0	10
		0	0	0	0	0							2352.82	27	6	39				2329.77	259	42	2				2344.06	26	26	3				0	4	5	5	11
		0	0	0	0	0							2424.12	28	50	30				2400.36	472	389	20				2415.09	18	203	35				0	1	12	7	17
		0	0	6	0	0							2495.42	26	64	55				2470.96	432	45	13				2486.12	31	191	36				1	9	0	5	12
		0	0	0	0	0							2566.72	26	64	55				2541.56	391	66	11				2557.15	47	96	37				8	5	15	3	7
		0	0	7	0	0							2638.02	16	11	82				2612.16	314	5	34				2628.18	22	51	40				7	6	15	19	25
		0	6	3	0	2							2709.31	5	159	37				2682.76	275	76	3				2699.22	27	21	110				8	9	13	19	9
		0	0	0	0	1							2780.61	10	14	294				2753.36	275	53	4				2770.25	37	20	33				6	3	9	1	9
		0	0	1	0	1							2851.91	10	14	294				2823.96	335	47	4				2841.28	75	74	42
		0	0	0	0	0							2923.21	29	20	455				2894.56	497	44	19				2912.31	43	9	2			n=2	16	14	0	0	9
		0	0	0	4	0							2994.5	52	10	1164				2965.16	861	560	28				2983.34	150	44	118				0	0	6	0	8
		7	0	3	0	0							3065.8	52	10	1164				3035.76	1410	1246	10				3054.38	286	128	4				11	0	2	0	6
		0	0	6	0	1							3137.1	45	37	1955				3106.35	1434	1624	100				3125.41	465	34	82				22	8	17	0	3
		1	0	4	0	0							3208.4	79	124	3865				3176.95	2074	3133	112				3196.44	719	43	414				24	0	0	5	5
		12	0	8	0	8							3279.7	51	130	4095				3247.55	2310	3500	80				3267.47	825	132	616				24	4	0	0	4
		7	0	2	2	0							3350.99	51	130	4095				3318.15	2238	3111	93				3338.5	1256	109	748				24	2	9	1	4
		0	0	0	0	0							3422.29	79	144	4095				3388.75	2238	3111	93				3409.53	1883	21	1341				29	0	0	0	8
		0	0	0	0	0							3493.59	95	87	4095				3459.35	1701	2877	72				3480.57	2447	102	1003				7	1	0	7	3
		0	0	0	0	0							3564.89	95	87	4095				3529.95	1672	2290	63				3551.6	2524	301	1877				23	0	14	1	3
		0	0	8	0	0							3636.18	73	87	4095				3600.55	2424	2164	72				3622.63	2719	163	1582				9	0	4	0	5
		0	0	0	0	1							3707.48	115	96	4018				3671.15	2907	2776	48				3693.66	2492	175	2307				2	0	2	7	10
		0	0	3	0	0							3778.78	115	96	4018				3741.74	2907	2776	48				3764.7	2048	59	2976				4	6	0	0	11
		0	0	7	0	5							3850.08	64	86	2823				3812.34	2870	2365	137				3835.73	1520	126	1994				0	8	0	6	6
		0	0	0	0	0							3921.38	13	5	1872				3882.94	2532	2049	48				3906.76	1520	126	1994				3	1	11	0	2
		0	0	0	0	0							3992.67	32	79	497				3953.54	2390	1666	109				3977.79	1311	200	2832				0	0	0	0	9
		0	2	0	0	2							4063.97	32	79	497				4024.14	2763	1840	219				4048.82	1585	117	2796				0	5	0	0	8
		0	0	0	0	0							4135.27	55	96	299				4094.74	2944	2111	194				4119.85	1779	146	2611				3	7	0	0	4
		8	0	0	0	1							4206.57	33	112	96				4165.34	3631	1871	172				4190.89	2264	9	2261				4	12	0	0	9
		0	0	0	0	2							4277.86	33	112	96				4235.94	2867	1040	85				4261.92	2441	58	2749				4	0	0	0	7
		0	0	1	0	2							4349.16	28	12	28				4306.54	2701	670	27				4332.95	2227	113	3017				1	6	8	0	2
		0	0	3	0	0							4420.46	12	9	3				4377.14	2198	692	80				4403.98	2206	50	2765				13	0	0	0	21
		0	0	5	0	0							4491.76	19	143	5				4447.73	935	418	105				4475.02	2073	94	3043				0	1	4	2	9
		0	0	3	0	2							4563.05	19	143	5				4518.33	607	102	23				4546.05	1252	202	1737				8	0	15	0	8
		0	0	0	0	0							4634.35	22	30	2				4588.93	311	41	67				4617.08	532	148	1307				0	7	8	13	8
		10	0	3	0	0							4705.65	35	23	5				4659.53	321	56	18				4688.11	221	166	439				13	3	9	0	10
		0	0	5	0	0							4776.95	35	23	5				4730.13	374	81	3				4759.14	219	102	314				2	5	11	0	1
		0	0	2	0	0							4848.24	106	104	1				4800.73	227	141	9				4830.18	136	79	88				6	3	4	1	14
		0	0	0	0	0							4919.54	96	109	2				4871.33	172	89	4				4901.21	100	91	70				3	0	4	0	10
		0	0	12	0	0							4990.84	96	109	2				4941.93	158	64	75				4972.24	56	142	1				12	3	31	0	9
		0	0	4	0	0																												14	2	11	0	6
		0	0	0	0	0																												8	0	2	0	0
		2	0	0	0	0																												10	0	0	0	21
		0	0	0	0	0																												7	7	3	0	6
		0	0	0	0	0																												3	10	0	0	16
		0	0	4	0	0																												21	5	8	0	9
		0	1	2	0	0																												7	7	12	0	18
		0	0	0	1	0																												20	1	24	0	6
		0	0	0	0	2																												6	2	15	0	5
		0	0	2	0	0																												8	7	0	0	0
		9	0	0	0	0
		0	5	0	6	0																											n=3	0	1	2	0	6
		0	0	1	0	0																												7	4	6	0	2
		0	0	0	0	0																												0	6	5	0	12
		0	0	0	0	0																												3	6	4	0	12
		0	0	0	0	0																												9	4	14	0	11
		0	1	0	0	0																												6	2	1	0	8
		0	0	0	1	0																												0	1	10	0	5
		0	0	0	0	0																												9	3	3	0	10
		0	0	0	0	4																												5	1	2	1	7
		0	0	2	0	1																												12	2	15	1	2
		0	0	0	0	0																												12	3	10	9	9
		1	0	3	0	0																												6	0	18	5	9
		0	0	0	1	1																												8	0	8	0	6
		0	0	0	0	0																												0	0	18	3	6
		0	0	0	0	6																												4	0	12	0	0
		0	0	0	0	0																												13	2	0	0	14
		0	0	0	0	0																												8	3	0	0	0
		0	0	0	0	0																												1	2	5	1	8
																																		6	5	9	0	16
	n=2	0	0	21	0	5																												1	6	0	0	8
		0	0	8	0	3																												2	11	0	0	6
		0	0	2	0	6																												15	21	0	0	0
		6	0	4	0	0																												10	3	0	0	2
		0	0	0	0	0																												9	20	0	0	2
		0	8	9	0	0																												0	18	0	0	2
		0	8	5	0	18																												11	2	5	6	2
		0	8	15	0	3																												11	0	11	0	2
		2	0	10	0	6																												3	0	7	0	7
		0	4	0	0	0																												2	13	0	1	0
		0	1	10	0	1																												6	3	10	0	0
		0	5	0	0	0																												11	1	1	1	8
		0	0	0	0	0																												0	0	2	3	2
		0	0	2	0	0																												12	3	7	1	5
		8	15	0	0	0																												17	4	33	0	8
		0	1	11	0	0																												7	11	28	0	2
		7	40	0	43	6																												5	7	12	0	6
		31	6	0	0	0																												8	7	0	0	4
		0	0	0	0	6																												4	12	11	0	9
		0	0	33	0	1																												8	5	8	0	3
		0	0	6	0	0																												12	0	7	7	7
		0	0	3	0	0
		0	0	15	0	11																											n=4	3	0	2	0	4
		1	6	0	0	13																												1	2	7	0	9
		17	0	9	0	0																												9	19	4	0	5
		0	0	0	0	0																												4	7	5	31	7
		0	0	2	0	0																												2	6	9	0	7
		2	0	8	0	0																												10	0	1	3	11
		0	0	8	1	12																												10	0	0	1	11
		0	0	0	0	6																												9	17	11	8	18
		0	1	0	0	0																												12	1	0	4	8
		0	2	0	0	0																												10	8	1	2	0
		11	21	0	0	0																												0	18	3	4	8
		11	10	5	5	0																												16	22	4	0	4
		1	7	0	0	0																												1	3	2	0	5
		4	9	0	0	1																												2	7	5	0	11
		0	0	7	0	1																												2	6	6	0	9
		2	0	0	0	1																												10	16	4	0	4
		0	0	0	0	4																												2	4	12	0	3
		0	9	0	2	0																												9	2	7	0	7
		0	0	0	0	4																												9	20	5	0	0
		16	0	0	20	0																												9	13	7	0	7
		14	0	0	0	9																												9	13	0	1	11
		3	0	0	7	0																												14	0	0	1	9
		7	0	0	0	7																												16	12	9	5	7
		11	0	0	0	0																												0	6	0	0	9
		0	6	0	0	40																												0	0	12	0	7
		0	1	0	0	13																												9	11	15	0	10
		1	14	0	0	2																												9	0	0	1	19
		0	16	0	0	0																												3	0	8	0	9
		0	0	7	0	0																												11	1	1	4	7
		0	0	1	0	0																												11	0	4	1	12
		0	0	0	0	0																												18	0	0	0	8
		0	10	0	0	10																												8	2	1	0	8
		1	1	0	0	0																												3	0	8	0	17
		0	6	0	0	0																												9	2	1	16	13
		0	4	8	0	10																												10	7	6	2	3
																																		9	13	0	0	13
	n=3	0	0	0	0	0																												6	0	11	0	8
		2	0	0	0	0																												9	2	0	0	15
		0	0	0	0	0																												8	0	5	0	6
		0	0	1	0	0																												6	0	1	0	5
		0	0	8	0	0
		2	0	1	0	0
		0	0	0	0	0
		8	0	0	0	0
		5	0	0	0	0
		2	0	0	0	0
		1	0	0	0	0
		0	0	0	0	0
		0	0	0	0	0
		0	0	0	0	0
		0	0	16	0	0
		4	0	0	0	0
		0	0	6	0	1
		0	0	4	0	3
		0	0	0	0	0
		0	0	9	0	8
		0	0	0	0	0
		0	0	11	0	0
		0	0	0	0	0
		1	0	1	0	0
		6	0	0	0	0
		0	0	6	0	0
		0	0	5	0	0
		0	0	0	0	0
		0	0	0	0	1
		6	3	0	0	2
		0	0	3	0	0
		3	0	1	0	4
		0	0	0	0	2
		0	0	0	0	0
		0	0	0	0	0
		0	0	0	0	0
		0	0	2	0	6
		0	1	0	0	0
		0	0	0	0	1
		1	0	0	0	0
		8	0	0	0	0
		7	0	0	0	0
		0	0	0	0	0
		4	11	0	0	0
		0	0	0	0	0
		0	0	0	0	0
		0	0	0	0	0
		0	0	0	0	0
		1	5	0	0	0
		6	4	1	0	0
		4	0	2	0	0
		6	0	0	0	0
		0	0	0	0	1
		5	0	0	0	0
		4	1	0	0	0
		0	0	0	0	0
		4	0	0	0	0
		0	10	0	0	0
		9	3	0	0	0
		0	0	0	0	0
		0	0	12	0	0
		0	0	0	0	0
		7	0	11	0	0
		0	0	0	0	0
		0	6	0	0	0
		1	0	0	0	0
		2	9	10	0	12
		3	0	7	0	0
		3	9	0	0	0
		4	5	3	0	0
		0	0	1	0	0
		5	12	10	0	0
		6	5	0	0	0
		0	0	15	0	0
		2	1	0	0	0
		0	0	0	0	0
		0	0	0	0	1
		0	2	0	0	0
		0	0	0	0	0
		0	0	0	1	0
		0	0	0	0	0
		0	0	0	0	0
		0	0	0	0	0
		0	0	0	0	0
		0	0	0	0	1
		1	0	0	0	0
		0	0	0	0	4
		0	0	0	0	8
		0	0	0	0	0
		0	0	2	0	1
		0	8	7	0	0
		0	0	2	0	0
		0	2	0	0	0
		0	0	5	0	1
		0	0	0	0	0
		0	0	0	0	3
		0	0	0	0	0
		0	0	0	0	0
		0	0	15	0	0
		0	3	10	0	0

## Sheet: Figure 7
	Figure 7C
	G3GP1 foci quantfication following infection with rSARS2
		KR+TRS	KR-TRS
		0	17
		3	13
		20	34
		0	27
		0	1
		4	12
		0	20
		14	7
		0	11
		5	8
		0	3
		6	3
		4	2
		0	8
		15	15
		24	0
		0	3
		0	0
		7	12
		1	5
		0	3
		8	37
		2	38
		0	9
		0	16
		33	30
		29	16
		0	0
		0	9
		3	0
		15	1
		0	2
		0	13
		0	22
		5	19
	Figure 7E
	TIAR foci quantfication following infection with rSARS2
		KR+TRS	KR-TRS
		0	0
		3	0
		7	5
		0	8
		6	9
		15	5
		11	2
		0	0
		0	23
		5	6
		0	8
		0	0
		1	4
		0	1
		0	12
		0	32
		0	1
		4	12
		0	12
		0	24
		0	8
		1	0
		15	0
		0	1
		1	28
		0	0
		0	23
		0	15
		0	24
		7	0
		0	11
		2	4
		6	2
		1	2
		0	3
	Figure 7F
		hpi	KR+TRS				KR-TRS
		0	50	50	50	50	50	50	50	50
		24	58.62	53.8	59.57	64.96	41.38	46.2	40.43	35.04
		48	62.69	58.96	64.82	54.9	37.31	41.04	35.18	45.1
		72	96	73.83	86.58	62.36	4	26.17	13.42	37.64
	Figure 7G
		hpi	KR+TRS				KR-TRS
		0	50	50	50	50	50	50	50	50
		24	61.32	54.68	64.79	61.07	38.68	45.32	35.21	38.93
		48	63.71	55.86	68.57	63.18	36.29	44.14	31.43	36.82
		72	64.36	61.18	66.7	65.1	35.64	38.82	33.3	34.9
	Figure 7H
		hpi	WT				∆G3BP1
		0	50	50	50	50	50	50	50	50
		24	58.62	53.8	59.57	64.96	61.32	54.68	64.79	61.07
		48	62.69	58.96	64.82	54.9	63.71	55.86	68.57	63.18
		72	96	73.83	86.58	62.36	64.36	61.18	66.7	65.1
	Figure 7I
		hpi	KR+TRS				KR-TRS
		0	50	50	50	50	50	50	50	50
		24	79	29.35	46.86	62.83	21	70.65	53.14	37.17
		48	85.5	87.61	29.43	16.74	14.5	12.39	70.57	83.26
		72	65.89	66.19	95.3	71.95	34.11	33.81	4.7	28.05
	Figure 7J
		hpi	KR+TRS				KR-TRS
		0	50	50	50	50	50	50	50	50
		24	30.06	62.41	24.26	53.12	69.94	37.59	75.74	46.88
		48	17.7	69.58	1.53	61.05	82.3	30.42	98.47	38.95
		72	0	99.08	44.49	37.52	100	0.92	55.51	62.48

## Sheet: Figure S1
	Figure S1A
	N*M234 densitometry
		TO-1	Alpha	Beta	Gamma	Delta
	n=1	0.0238718	0.064003	0.0331856	0.0985931	0.0345902
	n=2	0.0113949	0.0399945	0.0183781	0.063999	0.0118304
	Figure S1B
	N*M234 densitometry
		TO-1	Omicron
	n=1	0.0028741	0.0760718
	n=2	0.0103824	0.0374439
	Figure S1C
	N*37kDa densitometry
		TO-1	Alpha	Beta	Gamma	Delta
	n=1	0.0524692	0.0951389	0.0727665	0.096438	0.161074
	n=2	0.0431037	0.0878757	0.0697229	0.105648	0.164763
	Figure S1D
	N*37kDa densitometry
		TO-1	Omicron
	n=1	0.0858612	0.24855
	n=2	0.0656529	0.112125

## Sheet: Figure S2
	Figure S2B
	N*M234 densitometry
		WT	KR+TRS	KR-TRS	M210I
		0.00212392	0.0161988	0.00403809	0.0156057
	Figure S2C
	N*37kDa densitometry
		WT	KR+TRS	KR-TRS	M210I
		0.0305386	0.117007	0.0964399	0.119856
	Figure S2E
	N*M210 densitometry
		WT	KR+TRS	KR-TRS	M210I
		0.025959	0.133519	0.088468	0.000351
	Figure S2F
	N*M234 densitometry
		WT	KR+TRS	KR-TRS	M210I
		0.002762	0.0144518	0.008765	0.001049
	Figure S2G
	N*37kDa densitometry
		WT	KR+TRS	KR-TRS	M210I
		0.010028	0.0680239	0.075871	0.019472
	Figure S2I
	qPCR to determine specificity of rSARS2 probes
			NTC		Mock		rSARS2-WT		rSARS2-KR+TRS		rSARS2-KR-TRS		rSARS2-M210I
		WT	40	40	40	40	13.93	14.09	40	40	40	40	13.96	14
		KR+TRS	40	40	40	40	40	40	12.97	12.72	40	40	40	40
		KR-TRS	40	37.18	40	40	40	40	40	40	12.65	12.76	40	40
		WT-M210	40	40	34.88	40	12.06	12.05	11.63	11.51	11.68	11.31	40	40
		Mut-M210I	40	40	40	39.56	40	40	40	40	40	40	15.33	15.57
	Figure S2J
	Competition assay (extracellular RNA) HUVEC-ACE2	hpi	WT			KR+TRS
		0	50	50	50	50	50	50
		72	11.74	17.27	17.62	88.26	82.73	82.38
	Figure S2K
	Competition assay (extracellular RNA) HUVEC-ACE2	hpi	KR+TRS			KR-TRS
		0	50	50	50	50	50	50
		24	54.24	57.93	62.34	45.76	42.07	37.66
		48	70.2	60.84	69.37	29.8	39.16	30.63
		72	67.07	70.38	70.47	32.93	29.62	29.53
	Figure S2L
	Competition assay (extracellular RNA) HUVEC-ACE2	hpi	WT			M210I
		0	50	50	50	50	50	50
		72	64.33	24.88	19.64	35.67	75.12	80.36
	Figure S2M
	TCID50 of rSARS2 infection of K18-ACE2 mice
		Day 1	Day 3
	n=1	5003	30391.1
	n=2	0*	24189.8		*removed as mouse failed to be successfully infected
	n=3	21854.5	24584.8
	n=4	87831.6	56395.3
	n=5	27371.6	28051.5

## Sheet: Figure S3
	Figure S3C
	Colocalization of N/N* with poly I:C in A549 cells
		NFL	NFL-∆dsRBM	N*M210	N*M210-∆dsRBM
	n=1	0.00109769	0	0.658824	0
		0	0	0.0896806	0.00619369
		0.00426517	0.0367979	0.0498423	8.138e-05
		0	0.00650297	0.0634269	0.00013305
		0	0	0.070922	0
		0	0	0.0608817	0
		0.0584485	0	0.0930233	0
		0	0	0.642217	0.00388707
		0	0	0.737643	0.0188902
		0.00424178	0.0013132	0.0500845	0.00031323
		0	0.010028	0	0.0368298
		0.0145051	0	0.0385596	5.0574e-05
		0.00346021	0	0	0
		0	0.0327527	0.0863684	0
		0.00126984	0	0.0486502	0.00200615
		0.384511	0.0288393	0.292359	0.073521
		0	0	0.0301293	0.00643751
		0.0196416	0.0320641	0.0427184	0.0161517
		0.0385295	0.00148211	0.200828	0.0154903
		0	0	0.526163	0.00122332
	n=2	0	0	0	0.00773994
		0	0	0.464286	0.0296416
		0	0	0	0
		0.0385522	0.177255	0.144262	0
		0.00152863	0	0.771429	0.0474493
		0.0616924	0	0.0872894	0
		0	0.0359147	0	0
		0.1517	0.0233356	0	0.00021844
		0	0	0	0.131239
		0.0549313	0.00117548	0.134039	0.0293315
		0.00031085	0.0158086	0.767016	0
		0	0	0.0878049	0
		0.0184909	0.044405	0.826421	0.00400458
		0.0249745	0	0.0373514	0
		0.0037679	0	0.849785	0
		0.0127971	0	0.922535	0.0764003
		0	0	0.0955543	0
		0	0	0	0.00068752
		0	0	0.0383817	0.0312892
		0.00200803	0.0135624	0	0.0268517
		0.0198582	0.0409182	0.219814	0
		0.012	0	0.120833	0.0240601
		0.036582	0	0	0

[truncated: 2 more sheets: Figure S4, Figure S5]
